# Supplementary material for: Relationship between Alcohol Intake and Chronic Pain with Depressive Symptoms: A Cross-Sectional Analysis of the Shika Study
Source: Int J Environ Res Public Health. 2022 Feb 11;19(4):2024. doi: 10.3390/ijerph19042024 (PMC8871655; doi:10.3390/ijerph19042024)
Supplement: Supplementary file 1 [file ijerph-19-02024-s001.zip]

Archive with 1 entries (1 files):
- ijerph-1559111-supplementary.pdf
